# Supplementary material for: Associations between the VDR Gene rs731236 (TaqI) Polymorphism and Bone Mineral Density in Postmenopausal Women from the RAC-OST-POL
Source: Biomedicines. 2024 Apr 20;12(4):917. doi: 10.3390/biomedicines12040917 (PMC11048207; doi:10.3390/biomedicines12040917)
Supplement: Supplementary file 1 [file biomedicines-12-00917-s001.zip]

Archive with 1 entries (1 files):
- biomedicines-2937091-supplementary.pdf
